# Supplementary material for: An Integrative Analysis of the Immune Features of Inactivated SARS-CoV-2 Vaccine (CoronaVac)
Source: Vaccines (Basel). 2022 May 30;10(6):878. doi: 10.3390/vaccines10060878 (PMC9231306; doi:10.3390/vaccines10060878)
Supplement: Supplementary file 1 [file vaccines-10-00878-s001.zip]

Archive with 1 entries (1 files):
- vaccines-1723111-supplementary.pdf
